# Supplementary material for: A multimodal Transformer Network for protein-small molecule interactions enhances predictions of kinase inhibition and enzyme-substrate relationships
Source: PLoS Comput Biol. 2024 May 20;20(5):e1012100. doi: 10.1371/journal.pcbi.1012100 (PMC11142704; doi:10.1371/journal.pcbi.1012100)
Supplement: S1 Table — (XLSX) [file pcbi.1012100.s002.xlsx]

## Sheet: Sheet 1
Hyperparameter	Value
learning rate	10-5
hidden dimension	768
number of layers	6
number of attention heads	6
batch size	12
