# Supplementary material for: A multimodal Transformer Network for protein-small molecule interactions enhances predictions of kinase inhibition and enzyme-substrate relationships
Source: PLoS Comput Biol. 2024 May 20;20(5):e1012100. doi: 10.1371/journal.pcbi.1012100 (PMC11142704; doi:10.1371/journal.pcbi.1012100)
Supplement: S2 Table — (XLSX) [file pcbi.1012100.s003.xlsx]

## Sheet: Sheet 1
Hyperparameter	Search space
learning rate	0.01 - 0.5
maximum depth of trees	6 - 14
regression coefficient alpha	0-5
regression coefficient lambda	0-5
maximum delta step	0-5
minimum child weight	0.1-15
number of trees	30-1000
