# Supplementary material for: A multimodal Transformer Network for protein-small molecule interactions enhances predictions of kinase inhibition and enzyme-substrate relationships
Source: PLoS Comput Biol. 2024 May 20;20(5):e1012100. doi: 10.1371/journal.pcbi.1012100 (PMC11142704; doi:10.1371/journal.pcbi.1012100)
Supplement: S3 Table — Numbers in brackets indicate the standard deviation for the results of the 5 repeated training runs with different splits. (XLSX) [file pcbi.1012100.s004.xlsx]

## Sheet: Sheet 1
Scenario	R2
random	0.772(0.010)
cold target	0.676(0.061)
cold drug	0.213(0.007)
cold target and drug	0.098 (0.129)
