# Supplementary material for: A multimodal Transformer Network for protein-small molecule interactions enhances predictions of kinase inhibition and enzyme-substrate relationships
Source: PLoS Comput Biol. 2024 May 20;20(5):e1012100. doi: 10.1371/journal.pcbi.1012100 (PMC11142704; doi:10.1371/journal.pcbi.1012100)
Supplement: S4 Table — The table shows the number of test data points in each subset. (XLSX) [file pcbi.1012100.s005.xlsx]

## Sheet: Sheet 1
Number of positive samples with identical metabolite in the training set	Size of subset
0	602
1	495
2	385
3	501
4	384
5	336
6	330
7	329
8	201
9	337
10	126
> 10	9265
