# Supplementary material for: A multimodal Transformer Network for protein-small molecule interactions enhances predictions of kinase inhibition and enzyme-substrate relationships
Source: PLoS Comput Biol. 2024 May 20;20(5):e1012100. doi: 10.1371/journal.pcbi.1012100 (PMC11142704; doi:10.1371/journal.pcbi.1012100)
Supplement: S5 Table — The table shows the number of test data points in each subset. (XLSX) [file pcbi.1012100.s006.xlsx]

## Sheet: Sheet 1
Maximal sequence identity	Size of subset
0-40%	6044
40-60%	4050
60-80%	3164
