# Supplementary material for: A multimodal Transformer Network for protein-small molecule interactions enhances predictions of kinase inhibition and enzyme-substrate relationships
Source: PLoS Comput Biol. 2024 May 20;20(5):e1012100. doi: 10.1371/journal.pcbi.1012100 (PMC11142704; doi:10.1371/journal.pcbi.1012100)
Supplement: S6 Table — For the test sets for the KM prediction task and for the four splitting scenarios of the Davis dataset, the table lists coefficients of determination R2; for the enzyme-substrate prediction, the table lists Matthews correlation coefficients (MCCs). (XLSX) [file pcbi.1012100.s007.xlsx]

## Sheet: Sheet 1
	ChemBERTa2 + ESM-1b	ChemBERTa2 + ESM-1b + cls	cls token	weighted mean
Enzyme-substrate prediction	0.769	0.838	0.840	0.850
KM prediction	0.528	0.509	0.541	0.563
Davis (random)	0.727	0.747	0.763	0.772
Davis (cold target)	0.623	0.662	0.658	0.676
Davis (cold drug)	0.127	0.115	0.095	0.204
Davis (cold drug & target)	0.034	0.044	0.033	0.098
