# Supplementary material for: A multimodal Transformer Network for protein-small molecule interactions enhances predictions of kinase inhibition and enzyme-substrate relationships
Source: PLoS Comput Biol. 2024 May 20;20(5):e1012100. doi: 10.1371/journal.pcbi.1012100 (PMC11142704; doi:10.1371/journal.pcbi.1012100)
Supplement: S7 Table — The table displays the performance metrics for the end-to-end (E2E) trained Transformer Networks and for a gradient boosting model for the prediction of enzyme-substrate pairs. The E2E Transformer Network was trained with different numbers of hidden layers and different numbers of nodes in the hidden layers for its fully-connected neural network on top of the attention blocks. The gradient boosting model was trained with the learned joint protein-small molecule embeddings as its only input. Arrows next to the metric names (↑) indicate that higher values correspond to better model performance. (XLSX) [file pcbi.1012100.s008.xlsx]

## Sheet: Sheet 1
Method	Accuracy	MCC	ROC-AUC
Gradient Boosting	93.3%	0.84	0.963
E2E Transformer (1 layer, 32 nodes)	92.1%	0.79	0.946
E2E Transformer (1 layer, 64 nodes)	91.5%	0.78	0.956
E2E Transformer (1 layer, 128 nodes)	91.5%	0.78	0.956
E2E Transformer (2 layer, 32 nodes)	91.5%	0.78	0.956
E2E Transformer (2 layer, 64 nodes)	91.5%	0.78	0.956
E2E Transformer (2 layer, 128 nodes)	92.2%	0.81	0.946
